# Supplementary material for: Spatial Metabolomics Reveals Localized Impact of Influenza Virus Infection on the Lung Tissue Metabolome
Source: mSystems. 2022 Jun 22;7(4):e00353-22. doi: 10.1128/msystems.00353-22 (PMC9426520; doi:10.1128/msystems.00353-22)
Supplement: TABLE S2 [file msystems.00353-22-s0009.xlsx]

## Sheet: Sheet1
Position Number	R²
1	0.171834
2	0.106314
3	0.112465
4	0.175063
5	0.124246
6	0.144456
7	0.163849
8	0.190141
9	0.16932
10	0.16542
11	0.172299
12	0.053892
